# Supplementary material for: Low-Voltage High-Frequency Lamb-Wave-Driven Micromotors
Source: Micromachines (Basel). 2024 May 29;15(6):716. doi: 10.3390/mi15060716 (PMC11206021; doi:10.3390/mi15060716)
Supplement: Supplementary file 1 [file micromachines-15-00716-s001.zip]

Archive with 1 entries (1 files):
- micromachines-3024856-supplementary.pdf
